# Supplementary material for: Assessing the Role of Calmodulin’s Linker Flexibility in Target Binding
Source: Int J Mol Sci. 2021 May 8;22(9):4990. doi: 10.3390/ijms22094990 (PMC8125811; doi:10.3390/ijms22094990)
Supplement: Supplementary file 1 [file ijms-22-04990-s001.zip]

Archive with 1 entries (1 files):
- ijms-1192213-supplementary.pdf
